# Supplementary material for: Limited Immune-Mediated Efficacy of Anti-PD-L1/VEGF in EGFR-TKI-Naïve Egfr-Mutant Lung Cancer with Non-Inflamed Tumor Microenvironment
Source: Curr Oncol. 2026 May 27;33(6):315. doi: 10.3390/curroncol33060315 (PMC13297713; doi:10.3390/curroncol33060315)
Supplement: Supplementary file 1 [file curroncol-33-00315-s001.zip]

Archive with 1 entries (1 files):
- curroncol-4277560-supplementary.pdf
